# Supplementary material for: Modeling the Effect of Treatments on Prostate Cancer-Specific Mortality and the Relevant Geographical Variation and Racial Disparities
Source: Cancers (Basel). 2026 Mar 18;18(6):983. doi: 10.3390/cancers18060983 (PMC13024551; doi:10.3390/cancers18060983)
Supplement: Supplementary file 1 [file cancers-18-00983-s001.zip]

Archive with 1 entries (1 files):
- cancers-4142440-Supplementary.pdf
